# Supplementary material for: Uncovering Causal Links Between Dietary Habits and Cardiovascular Diseases
Source: Food Sci Nutr. 2025 May 2;13(5):e70229. doi: 10.1002/fsn3.70229 (PMC12048706; doi:10.1002/fsn3.70229)
Supplement: Supplementary file 3 — Data S2. [file FSN3-13-e70229-s001.xlsx]

## Sheet: Table S1
Table S1 Results of the MR analyses inferring causality of dietary upon AMI
exposure	outcome	nsnp	b	pval	or	or_lci95	or_uci95
frequency of adding salt to food	Diagnoses - main ICD10: I21.9 Acute myocardial infarction, unspecified || id:ukb-b-3469	153	0.00355147	0.00117523	1.00356	1.00141	1.00571
among current drinkers, drinks usually with meals: yes + it varies vs. no	Diagnoses - main ICD10: I21.9 Acute myocardial infarction, unspecified || id:ukb-b-3469	79	-0.00461195	0.00257143	0.995399	0.992419	0.998388
among current drinkers, drinks usually with meals: yes vs. no	Diagnoses - main ICD10: I21.9 Acute myocardial infarction, unspecified || id:ukb-b-3469	94	-0.00279219	0.00348636	0.997212	0.995345	0.999082
spread type: flora + benecol vs. any other	Diagnoses - main ICD10: I21.9 Acute myocardial infarction, unspecified || id:ukb-b-3469	16	0.0194824	0.00618082	1.01967	1.00555	1.03399
milk type: full cream vs. never	Diagnoses - main ICD10: I21.9 Acute myocardial infarction, unspecified || id:ukb-b-3469	13	-0.00275915	0.0148285	0.997245	0.995034	0.999461
bread type: brown vs. any other	Diagnoses - main ICD10: I21.9 Acute myocardial infarction, unspecified || id:ukb-b-3469	14	0.0102952	0.0163212	1.01035	1.0019	1.01887
spread type: butter + margarine vs. never	Diagnoses - main ICD10: I21.9 Acute myocardial infarction, unspecified || id:ukb-b-3469	40	-0.00413264	0.0248281	0.995876	0.992288	0.999477
overall poultry intake	Diagnoses - main ICD10: I21.9 Acute myocardial infarction, unspecified || id:ukb-b-3469	41	0.00541726	0.0257857	1.00543	1.00065	1.01023
milk type: soy milk vs. never	Diagnoses - main ICD10: I21.9 Acute myocardial infarction, unspecified || id:ukb-b-3469	14	0.00193166	0.0293634	1.00193	1.00019	1.00368
bread type: wholemeal/wholegrain vs. any other	Diagnoses - main ICD10: I21.9 Acute myocardial infarction, unspecified || id:ukb-b-3469	91	-0.00248925	0.0340043	0.997514	0.995221	0.999812
spread type: butter vs. never	Diagnoses - main ICD10: I21.9 Acute myocardial infarction, unspecified || id:ukb-b-3469	40	-0.0029847	0.0373721	0.99702	0.994222	0.999826
pieces of dried fruit per day	Diagnoses - main ICD10: I21.9 Acute myocardial infarction, unspecified || id:ukb-b-3469	88	-0.00351446	0.0438608	0.996492	0.993092	0.999903
bread type: wholemeal/wholegrain vs. white + brown	Diagnoses - main ICD10: I21.9 Acute myocardial infarction, unspecified || id:ukb-b-3469	105	-0.00209496	0.0591112	0.997907	0.995739	1.00008
cereal type: biscuit cereal vs. any other	Diagnoses - main ICD10: I21.9 Acute myocardial infarction, unspecified || id:ukb-b-3469	15	0.00677848	0.0644939	1.0068	0.999592	1.01406
overall oily fish intake	Diagnoses - main ICD10: I21.9 Acute myocardial infarction, unspecified || id:ukb-b-3469	133	-0.00204821	0.0781593	0.997954	0.995682	1.00023
coffee type: decaffeinated vs. any other	Diagnoses - main ICD10: I21.9 Acute myocardial infarction, unspecified || id:ukb-b-3469	98	-0.00240192	0.0826479	0.997601	0.994899	1.00031
cereal type: muesli vs. any other	Diagnoses - main ICD10: I21.9 Acute myocardial infarction, unspecified || id:ukb-b-3469	59	-0.00299892	0.0910118	0.997006	0.993544	1.00048
overall cheese intake	Diagnoses - main ICD10: I21.9 Acute myocardial infarction, unspecified || id:ukb-b-3469	124	-0.00195708	0.104556	0.998045	0.995689	1.00041
milk type: semi-skimmed vs. any other	Diagnoses - main ICD10: I21.9 Acute myocardial infarction, unspecified || id:ukb-b-3469	16	-0.00572687	0.105071	0.994289	0.987427	1.0012
milk type: any milk vs. never	Diagnoses - main ICD10: I21.9 Acute myocardial infarction, unspecified || id:ukb-b-3469	8	0.0144879	0.10806	1.01459	0.996822	1.03268
milk type: other milk vs. any other	Diagnoses - main ICD10: I21.9 Acute myocardial infarction, unspecified || id:ukb-b-3469	2	-0.0496387	0.113261	0.951573	0.894875	1.01186
spread type: olive oil spread vs. any other	Diagnoses - main ICD10: I21.9 Acute myocardial infarction, unspecified || id:ukb-b-3469	4	0.0133512	0.118291	1.01344	0.996604	1.03056
milk type: semi-skimmed vs. never	Diagnoses - main ICD10: I21.9 Acute myocardial infarction, unspecified || id:ukb-b-3469	9	0.00926334	0.129706	1.00931	0.997285	1.02147
cereal type: cornflakes/frosties vs. any other	Diagnoses - main ICD10: I21.9 Acute myocardial infarction, unspecified || id:ukb-b-3469	42	0.00294378	0.134863	1.00295	0.999085	1.00683
spread type: any oil based spread vs. never	Diagnoses - main ICD10: I21.9 Acute myocardial infarction, unspecified || id:ukb-b-3469	22	-0.00270008	0.135995	0.997304	0.99377	1.00085
beer/cider glasses per month	Diagnoses - main ICD10: I21.9 Acute myocardial infarction, unspecified || id:ukb-b-3469	72	0.0022478	0.146054	1.00225	0.999217	1.00529
cereal type: oat cereal vs. any other	Diagnoses - main ICD10: I21.9 Acute myocardial infarction, unspecified || id:ukb-b-3469	12	-0.00492287	0.146883	0.995089	0.988492	1.00173
pieces of fresh fruit per day	Diagnoses - main ICD10: I21.9 Acute myocardial infarction, unspecified || id:ukb-b-3469	156	-0.0015449	0.148194	0.998456	0.996368	1.00055
milk type: soy milk vs. any other	Diagnoses - main ICD10: I21.9 Acute myocardial infarction, unspecified || id:ukb-b-3469	14	-0.00996058	0.150349	0.990089	0.976741	1.00362
slices of bread per week	Diagnoses - main ICD10: I21.9 Acute myocardial infarction, unspecified || id:ukb-b-3469	83	-0.00199409	0.150513	0.998008	0.995299	1.00072
tablespoons of cooked vegetables per day	Diagnoses - main ICD10: I21.9 Acute myocardial infarction, unspecified || id:ukb-b-3469	75	0.0021346	0.154764	1.00214	0.999195	1.00509
spread type: butter vs. any other	Diagnoses - main ICD10: I21.9 Acute myocardial infarction, unspecified || id:ukb-b-3469	65	-0.00246264	0.158659	0.99754	0.99413	1.00096
milk type: dairy-based milk vs. never	Diagnoses - main ICD10: I21.9 Acute myocardial infarction, unspecified || id:ukb-b-3469	11	0.0104888	0.169935	1.01054	0.995519	1.0258
milk type: skimmed, semi-skimmed, full cream (QT)	Diagnoses - main ICD10: I21.9 Acute myocardial infarction, unspecified || id:ukb-b-3469	36	-0.00314257	0.173685	0.996862	0.992359	1.00139
tablespoons of raw vegetables per day	Diagnoses - main ICD10: I21.9 Acute myocardial infarction, unspecified || id:ukb-b-3469	90	-0.00200002	0.179699	0.998002	0.99509	1.00092
milk type: skimmed vs. any other	Diagnoses - main ICD10: I21.9 Acute myocardial infarction, unspecified || id:ukb-b-3469	29	0.00340612	0.188542	1.00341	0.99833	1.00852
never eat sugar vs. no sugar restrictions	Diagnoses - main ICD10: I21.9 Acute myocardial infarction, unspecified || id:ukb-b-3469	72	0.00218829	0.198471	1.00219	0.998854	1.00554
cups of coffee per day	Diagnoses - main ICD10: I21.9 Acute myocardial infarction, unspecified || id:ukb-b-3469	86	0.00146081	0.199509	1.00146	0.999229	1.0037
red wine glasses per month	Diagnoses - main ICD10: I21.9 Acute myocardial infarction, unspecified || id:ukb-b-3469	96	-0.00171672	0.207249	0.998285	0.995625	1.00095
temperature of hot drinks	Diagnoses - main ICD10: I21.9 Acute myocardial infarction, unspecified || id:ukb-b-3469	121	-0.00137762	0.228099	0.998623	0.996389	1.00086
coffee type: ground vs. any other	Diagnoses - main ICD10: I21.9 Acute myocardial infarction, unspecified || id:ukb-b-3469	13	0.00438047	0.229113	1.00439	0.997245	1.01159
bowls of cereal per week	Diagnoses - main ICD10: I21.9 Acute myocardial infarction, unspecified || id:ukb-b-3469	117	-0.00137453	0.296055	0.998626	0.996055	1.0012
spread type: low fat spread vs. any other	Diagnoses - main ICD10: I21.9 Acute myocardial infarction, unspecified || id:ukb-b-3469	6	-0.00942547	0.30286	0.990619	0.973015	1.00854
never eat wheat vs. no eggs, dairy, wheat, or sugar restrictions	Diagnoses - main ICD10: I21.9 Acute myocardial infarction, unspecified || id:ukb-b-3469	7	0.00613371	0.306045	1.00615	0.994404	1.01804
champagne/white wine glasses per month	Diagnoses - main ICD10: I21.9 Acute myocardial infarction, unspecified || id:ukb-b-3469	40	-0.00237062	0.34147	0.997632	0.992771	1.00252
spread type: olive oil spread vs. never	Diagnoses - main ICD10: I21.9 Acute myocardial infarction, unspecified || id:ukb-b-3469	14	-0.00145685	0.351271	0.998544	0.99549	1.00161
bread type: white vs. wholemeal/wholegrain + brown	Diagnoses - main ICD10: I21.9 Acute myocardial infarction, unspecified || id:ukb-b-3469	119	0.00104206	0.357409	1.00104	0.998823	1.00327
overall pork intake	Diagnoses - main ICD10: I21.9 Acute myocardial infarction, unspecified || id:ukb-b-3469	48	0.00188376	0.358633	1.00189	0.997864	1.00592
spread type: other oil-based spread vs. never	Diagnoses - main ICD10: I21.9 Acute myocardial infarction, unspecified || id:ukb-b-3469	23	-0.00127457	0.366804	0.998726	0.995965	1.00149
overall alcohol intake	Diagnoses - main ICD10: I21.9 Acute myocardial infarction, unspecified || id:ukb-b-3469	185	-0.00083148	0.367935	0.999169	0.997362	1.00098
overall processed meat intake	Diagnoses - main ICD10: I21.9 Acute myocardial infarction, unspecified || id:ukb-b-3469	68	-0.00142166	0.380125	0.998579	0.995414	1.00175
bread type: white vs. any other	Diagnoses - main ICD10: I21.9 Acute myocardial infarction, unspecified || id:ukb-b-3469	107	0.000992691	0.417199	1.00099	0.998595	1.0034
never eat dairy vs. no eggs, dairy, wheat, or sugar restrictions	Diagnoses - main ICD10: I21.9 Acute myocardial infarction, unspecified || id:ukb-b-3469	10	0.00685457	0.444741	1.00688	0.989332	1.02474
never eat eggs vs. no eggs restrictions	Diagnoses - main ICD10: I21.9 Acute myocardial infarction, unspecified || id:ukb-b-3469	4	-0.0147247	0.454005	0.985383	0.948125	1.02411
among current drinkers, drinks usually with meals: yes, it varies, no	Diagnoses - main ICD10: I21.9 Acute myocardial infarction, unspecified || id:ukb-b-3469	81	-0.00107343	0.460169	0.998927	0.996086	1.00178
never eat sugar vs. no eggs, dairy, wheat, or sugar restrictions	Diagnoses - main ICD10: I21.9 Acute myocardial infarction, unspecified || id:ukb-b-3469	76	0.00119699	0.46794	1.0012	0.997967	1.00444
other alcohol glasses per month	Diagnoses - main ICD10: I21.9 Acute myocardial infarction, unspecified || id:ukb-b-3469	4	0.00332382	0.484539	1.00333	0.994022	1.01272
overall lamb/mutton intake	Diagnoses - main ICD10: I21.9 Acute myocardial infarction, unspecified || id:ukb-b-3469	79	0.00111743	0.484576	1.00112	0.997986	1.00426
cups of tea per day	Diagnoses - main ICD10: I21.9 Acute myocardial infarction, unspecified || id:ukb-b-3469	119	-0.000726329	0.489999	0.999274	0.997215	1.00134
spread type: tub margarine vs. never	Diagnoses - main ICD10: I21.9 Acute myocardial infarction, unspecified || id:ukb-b-3469	18	0.000774409	0.533433	1.00077	0.998339	1.00322
never eat eggs vs. no eggs, dairy, wheat, or sugar restrictions	Diagnoses - main ICD10: I21.9 Acute myocardial infarction, unspecified || id:ukb-b-3469	7	-0.00765661	0.550787	0.992373	0.967721	1.01765
overall beef intake	Diagnoses - main ICD10: I21.9 Acute myocardial infarction, unspecified || id:ukb-b-3469	62	0.00096015	0.609291	1.00096	0.997282	1.00465
overall non-oily fish intake	Diagnoses - main ICD10: I21.9 Acute myocardial infarction, unspecified || id:ukb-b-3469	42	-0.00100591	0.61859	0.998995	0.995046	1.00296
spread type: other oil-based spread vs. any other	Diagnoses - main ICD10: I21.9 Acute myocardial infarction, unspecified || id:ukb-b-3469	11	-0.00235727	0.648586	0.997646	0.987582	1.00781
spread type: low fat spread vs. never	Diagnoses - main ICD10: I21.9 Acute myocardial infarction, unspecified || id:ukb-b-3469	7	0.000895101	0.650853	1.0009	0.997023	1.00478
never eat wheat vs. no wheat restrictions	Diagnoses - main ICD10: I21.9 Acute myocardial infarction, unspecified || id:ukb-b-3469	6	0.00336789	0.658347	1.00337	0.988507	1.01846
never eat dairy vs. no dairy restrictions	Diagnoses - main ICD10: I21.9 Acute myocardial infarction, unspecified || id:ukb-b-3469	9	0.0052154	0.666325	1.00523	0.981679	1.02934
alcohol drinker status: current + former vs. never	Diagnoses - main ICD10: I21.9 Acute myocardial infarction, unspecified || id:ukb-b-3469	19	-0.00293266	0.675014	0.997072	0.983496	1.01083
spirits measures per month	Diagnoses - main ICD10: I21.9 Acute myocardial infarction, unspecified || id:ukb-b-3469	24	0.001166	0.6754	1.00117	0.995718	1.00665
spread type: butter and margarine spreads vs. oil-based spreads	Diagnoses - main ICD10: I21.9 Acute myocardial infarction, unspecified || id:ukb-b-3469	27	0.00092678	0.680256	1.00093	0.996525	1.00535
spread type: flora + benecol vs. never	Diagnoses - main ICD10: I21.9 Acute myocardial infarction, unspecified || id:ukb-b-3469	12	-0.000861958	0.681175	0.999138	0.995038	1.00326
alcohol drinker status: current vs. never	Diagnoses - main ICD10: I21.9 Acute myocardial infarction, unspecified || id:ukb-b-3469	20	0.00297542	0.716953	1.00298	0.986975	1.01924
cereal type: bran cereal vs. any other	Diagnoses - main ICD10: I21.9 Acute myocardial infarction, unspecified || id:ukb-b-3469	9	-0.00193902	0.727392	0.998063	0.987241	1.009
milk type: other milk vs. never	Diagnoses - main ICD10: I21.9 Acute myocardial infarction, unspecified || id:ukb-b-3469	2	0.000715853	0.733832	1.00072	0.996595	1.00485
coffee type: ground+instant vs. other+decaff	Diagnoses - main ICD10: I21.9 Acute myocardial infarction, unspecified || id:ukb-b-3469	15	-0.00128586	0.741262	0.998715	0.991121	1.00637
milk type: full cream vs. any other	Diagnoses - main ICD10: I21.9 Acute myocardial infarction, unspecified || id:ukb-b-3469	23	0.00159866	0.741523	1.0016	0.99213	1.01116
glasses of water per day	Diagnoses - main ICD10: I21.9 Acute myocardial infarction, unspecified || id:ukb-b-3469	165	0.00030623	0.751046	1.00031	0.998416	1.0022
spread type: tub margarine vs. any other	Diagnoses - main ICD10: I21.9 Acute myocardial infarction, unspecified || id:ukb-b-3469	11	-0.00173941	0.791616	0.998262	0.985464	1.01123
spread type: all spreads vs. never	Diagnoses - main ICD10: I21.9 Acute myocardial infarction, unspecified || id:ukb-b-3469	32	-0.000754387	0.802903	0.999246	0.993344	1.00518
fortwine glasses per month	Diagnoses - main ICD10: I21.9 Acute myocardial infarction, unspecified || id:ukb-b-3469	6	0.000989956	0.856812	1.00099	0.990284	1.01181
total drinks of alcohol per month	Diagnoses - main ICD10: I21.9 Acute myocardial infarction, unspecified || id:ukb-b-3469	161	-0.000124483	0.90387	0.999876	0.997858	1.0019
milk type: skimmed vs. never	Diagnoses - main ICD10: I21.9 Acute myocardial infarction, unspecified || id:ukb-b-3469	13	0.000131854	0.953613	1.00013	0.995698	1.00458
spread type: butter and butter-like spreads vs. oil-based spreads	Diagnoses - main ICD10: I21.9 Acute myocardial infarction, unspecified || id:ukb-b-3469	20	7e-05	0.983287	1.00007	0.993543	1.00664
Genome-wide association studies (GWAS) data were sourced from the International Epidemiology Database (IEU)
MR,Mendelian randomization; nsnp, number of single nucleotide polymorphisms; AMI,acute myocardial infarction

## Sheet: Table S2
Table S2 Results of the MR analyses inferring causality of dietary upon stroke
exposure	outcome	nsnp	b	pval	or	or_lci95	or_uci95
spread type: other oil-based spread vs. never	Non-cancer illness code, self-reported: stroke || id:ukb-b-6358	28	0.00055528	0.852367	1.00056	0.994721	1.00642
spread type: flora + benecol vs. never	Non-cancer illness code, self-reported: stroke || id:ukb-b-6358	19	0.00303406	0.214197	1.00304	0.998248	1.00785
spread type: low fat spread vs. any other	Non-cancer illness code, self-reported: stroke || id:ukb-b-6358	9	0.00785032	0.651013	1.00788	0.974175	1.04275
spread type: tub margarine vs. any other	Non-cancer illness code, self-reported: stroke || id:ukb-b-6358	15	0.0254815	0.00519954	1.02581	1.00764	1.04431
spread type: all spreads vs. never	Non-cancer illness code, self-reported: stroke || id:ukb-b-6358	38	0.0030985	0.562992	1.0031	0.992626	1.01369
spread type: butter and margarine spreads vs. oil-based spreads	Non-cancer illness code, self-reported: stroke || id:ukb-b-6358	35	0.0022506	0.500092	1.00225	0.995718	1.00883
glasses of water per day	Non-cancer illness code, self-reported: stroke || id:ukb-b-6358	193	0.000701352	0.653467	1.0007	0.997642	1.00377
never eat sugar vs. no sugar restrictions	Non-cancer illness code, self-reported: stroke || id:ukb-b-6358	89	0.00583974	0.0191408	1.00586	1.00095	1.01078
spread type: butter and butter-like spreads vs. oil-based spreads	Non-cancer illness code, self-reported: stroke || id:ukb-b-6358	25	0.00611584	0.0901567	1.00613	0.999043	1.01328
milk type: skimmed vs. never	Non-cancer illness code, self-reported: stroke || id:ukb-b-6358	14	-0.00181712	0.727684	0.998185	0.988027	1.00845
cereal type: oat cereal vs. any other	Non-cancer illness code, self-reported: stroke || id:ukb-b-6358	16	0.00365593	0.462734	1.00366	0.993917	1.0135
alcohol drinker status: current + former vs. never	Non-cancer illness code, self-reported: stroke || id:ukb-b-6358	26	-0.00791839	0.43871	0.992113	0.972427	1.0122
among current drinkers, drinks usually with meals: yes, it varies, no	Non-cancer illness code, self-reported: stroke || id:ukb-b-6358	98	-0.00314353	0.125273	0.996861	0.992863	1.00088
pieces of dried fruit per day	Non-cancer illness code, self-reported: stroke || id:ukb-b-6358	98	-0.00745298	0.000356352	0.992575	0.988522	0.996644
spread type: low fat spread vs. never	Non-cancer illness code, self-reported: stroke || id:ukb-b-6358	7	-0.00317904	0.559386	0.996826	0.986243	1.00752
spread type: olive oil spread vs. never	Non-cancer illness code, self-reported: stroke || id:ukb-b-6358	17	0.00125046	0.645203	1.00125	0.995936	1.0066
milk type: full cream vs. never	Non-cancer illness code, self-reported: stroke || id:ukb-b-6358	18	-0.00216792	0.163904	0.997834	0.994793	1.00088
bread type: brown vs. any other	Non-cancer illness code, self-reported: stroke || id:ukb-b-6358	16	0.00511962	0.469975	1.00513	0.99127	1.01919
bread type: white vs. wholemeal/wholegrain + brown	Non-cancer illness code, self-reported: stroke || id:ukb-b-6358	139	0.00878171	7.76528e-07	1.00882	1.00531	1.01234
spread type: flora + benecol vs. any other	Non-cancer illness code, self-reported: stroke || id:ukb-b-6358	25	0.0136121	0.020651	1.01371	1.00209	1.02546
milk type: other milk vs. any other	Non-cancer illness code, self-reported: stroke || id:ukb-b-6358	5	-0.00248263	0.958631	0.99752	0.9082	1.09563
never eat sugar vs. no eggs, dairy, wheat, or sugar restrictions	Non-cancer illness code, self-reported: stroke || id:ukb-b-6358	90	0.00582777	0.0164854	1.00584	1.00106	1.01065
never eat wheat vs. no wheat restrictions	Non-cancer illness code, self-reported: stroke || id:ukb-b-6358	11	0.00627282	0.596787	1.00629	0.983176	1.02995
overall poultry intake	Non-cancer illness code, self-reported: stroke || id:ukb-b-6358	53	0.0057865	0.140349	1.0058	0.998096	1.01357
pieces of fresh fruit per day	Non-cancer illness code, self-reported: stroke || id:ukb-b-6358	184	-0.00144966	0.334637	0.998551	0.995615	1.0015
milk type: skimmed vs. any other	Non-cancer illness code, self-reported: stroke || id:ukb-b-6358	36	-0.00271743	0.464925	0.997286	0.990044	1.00458
bread type: wholemeal/wholegrain vs. white + brown	Non-cancer illness code, self-reported: stroke || id:ukb-b-6358	121	-0.0068676	4.3421e-05	0.993156	0.989892	0.996431
overall lamb/mutton intake	Non-cancer illness code, self-reported: stroke || id:ukb-b-6358	103	-6.71795e-05	0.977695	0.999933	0.995235	1.00465
spread type: butter vs. any other	Non-cancer illness code, self-reported: stroke || id:ukb-b-6358	76	0.00315501	0.187149	1.00316	0.998468	1.00787
spread type: tub margarine vs. never	Non-cancer illness code, self-reported: stroke || id:ukb-b-6358	22	0.00282289	0.144839	1.00283	0.999029	1.00664
never eat eggs vs. no eggs restrictions	Non-cancer illness code, self-reported: stroke || id:ukb-b-6358	4	-0.021313	0.39875	0.978913	0.931633	1.02859
cereal type: muesli vs. any other	Non-cancer illness code, self-reported: stroke || id:ukb-b-6358	71	-0.00984507	6.87759e-05	0.990203	0.985415	0.995015
red wine glasses per month	Non-cancer illness code, self-reported: stroke || id:ukb-b-6358	111	-0.00744598	0.000676334	0.992582	0.988329	0.996853
spirits measures per month	Non-cancer illness code, self-reported: stroke || id:ukb-b-6358	32	-0.00151967	0.698659	0.998481	0.990829	1.00619
other alcohol glasses per month	Non-cancer illness code, self-reported: stroke || id:ukb-b-6358	6	0.000977185	0.873825	1.00098	0.988978	1.01312
never eat dairy vs. no dairy restrictions	Non-cancer illness code, self-reported: stroke || id:ukb-b-6358	10	0.010123	0.646586	1.01017	0.967394	1.05485
bowls of cereal per week	Non-cancer illness code, self-reported: stroke || id:ukb-b-6358	136	-0.00779012	7.40709e-05	0.99224	0.988424	0.996071
cups of tea per day	Non-cancer illness code, self-reported: stroke || id:ukb-b-6358	134	0.00132978	0.423241	1.00133	0.998077	1.00459
overall beef intake	Non-cancer illness code, self-reported: stroke || id:ukb-b-6358	76	0.00244072	0.381291	1.00244	0.996981	1.00794
milk type: semi-skimmed vs. any other	Non-cancer illness code, self-reported: stroke || id:ukb-b-6358	25	0.00612073	0.232005	1.00614	0.996091	1.01629
slices of bread per week	Non-cancer illness code, self-reported: stroke || id:ukb-b-6358	96	-0.00305417	0.147256	0.99695	0.992841	1.00108
cereal type: cornflakes/frosties vs. any other	Non-cancer illness code, self-reported: stroke || id:ukb-b-6358	53	0.00842822	0.00670247	1.00846	1.00234	1.01463
milk type: full cream vs. any other	Non-cancer illness code, self-reported: stroke || id:ukb-b-6358	29	0.00212964	0.728383	1.00213	0.990159	1.01425
milk type: soy milk vs. never	Non-cancer illness code, self-reported: stroke || id:ukb-b-6358	21	-5.7728e-05	0.960606	0.999942	0.997654	1.00224
fortwine glasses per month	Non-cancer illness code, self-reported: stroke || id:ukb-b-6358	10	0.00233462	0.768987	1.00234	0.986842	1.01808
overall non-oily fish intake	Non-cancer illness code, self-reported: stroke || id:ukb-b-6358	60	-0.0018642	0.542229	0.998138	0.992171	1.00414
milk type: semi-skimmed vs. never	Non-cancer illness code, self-reported: stroke || id:ukb-b-6358	14	0.00421934	0.606441	1.00423	0.988236	1.02048
overall pork intake	Non-cancer illness code, self-reported: stroke || id:ukb-b-6358	57	-0.000733141	0.835514	0.999267	0.992375	1.00621
alcohol drinker status: current vs. never	Non-cancer illness code, self-reported: stroke || id:ukb-b-6358	27	-0.00155632	0.868317	0.998445	0.980243	1.01698
overall alcohol intake	Non-cancer illness code, self-reported: stroke || id:ukb-b-6358	216	-0.00616952	1.49809e-05	0.993849	0.991077	0.99663
cereal type: bran cereal vs. any other	Non-cancer illness code, self-reported: stroke || id:ukb-b-6358	12	-0.0059491	0.374803	0.994069	0.981094	1.00721
milk type: any milk vs. never	Non-cancer illness code, self-reported: stroke || id:ukb-b-6358	11	0.00202827	0.881655	1.00203	0.975627	1.02915
coffee type: ground+instant vs. other+decaff	Non-cancer illness code, self-reported: stroke || id:ukb-b-6358	24	-0.00259171	0.532493	0.997412	0.989328	1.00556
bread type: wholemeal/wholegrain vs. any other	Non-cancer illness code, self-reported: stroke || id:ukb-b-6358	101	-0.00575006	0.00300116	0.994266	0.990498	0.99805
spread type: any oil based spread vs. never	Non-cancer illness code, self-reported: stroke || id:ukb-b-6358	25	0.00212286	0.568443	1.00213	0.994841	1.00946
milk type: soy milk vs. any other	Non-cancer illness code, self-reported: stroke || id:ukb-b-6358	17	-0.0323847	0.0110043	0.968134	0.944264	0.992607
overall processed meat intake	Non-cancer illness code, self-reported: stroke || id:ukb-b-6358	85	0.00313936	0.273098	1.00314	0.997528	1.00879
bread type: white vs. any other	Non-cancer illness code, self-reported: stroke || id:ukb-b-6358	127	0.00939578	4.98057e-07	1.00944	1.00575	1.01314
never eat dairy vs. no eggs, dairy, wheat, or sugar restrictions	Non-cancer illness code, self-reported: stroke || id:ukb-b-6358	11	0.00378665	0.81909	1.00379	0.971744	1.0369
overall cheese intake	Non-cancer illness code, self-reported: stroke || id:ukb-b-6358	156	-0.00793206	1.73922e-05	0.992099	0.988515	0.995696
cups of coffee per day	Non-cancer illness code, self-reported: stroke || id:ukb-b-6358	104	0.00231387	0.152542	1.00232	0.999144	1.0055
overall oily fish intake	Non-cancer illness code, self-reported: stroke || id:ukb-b-6358	150	-0.00354714	0.0460396	0.996459	0.992993	0.999938
tablespoons of cooked vegetables per day	Non-cancer illness code, self-reported: stroke || id:ukb-b-6358	89	-0.000423997	0.851206	0.999576	0.995157	1.00401
total drinks of alcohol per month	Non-cancer illness code, self-reported: stroke || id:ukb-b-6358	188	-0.00240774	0.138089	0.997595	0.994426	1.00077
among current drinkers, drinks usually with meals: yes + it varies vs. no	Non-cancer illness code, self-reported: stroke || id:ukb-b-6358	84	-0.00477423	0.0372943	0.995237	0.990775	0.999719
temperature of hot drinks	Non-cancer illness code, self-reported: stroke || id:ukb-b-6358	139	-0.000525302	0.764907	0.999475	0.99604	1.00292
milk type: dairy-based milk vs. never	Non-cancer illness code, self-reported: stroke || id:ukb-b-6358	15	0.00253564	0.826427	1.00254	0.980073	1.02552
among current drinkers, drinks usually with meals: yes vs. no	Non-cancer illness code, self-reported: stroke || id:ukb-b-6358	105	-0.00396168	0.00832616	0.996046	0.993119	0.998982
frequency of adding salt to food	Non-cancer illness code, self-reported: stroke || id:ukb-b-6358	184	0.00278882	0.05698	1.00279	0.999917	1.00568
milk type: other milk vs. never	Non-cancer illness code, self-reported: stroke || id:ukb-b-6358	6	0.000648845	0.73921	1.00065	0.996834	1.00448
spread type: olive oil spread vs. any other	Non-cancer illness code, self-reported: stroke || id:ukb-b-6358	8	0.0111535	0.395515	1.01122	0.98553	1.03757
tablespoons of raw vegetables per day	Non-cancer illness code, self-reported: stroke || id:ukb-b-6358	109	-0.00361527	0.118882	0.996391	0.991874	1.00093
beer/cider glasses per month	Non-cancer illness code, self-reported: stroke || id:ukb-b-6358	84	0.00434448	0.0742022	1.00435	0.999575	1.00916
spread type: butter + margarine vs. never	Non-cancer illness code, self-reported: stroke || id:ukb-b-6358	44	0.00071563	0.826049	1.00072	0.994349	1.00712
cereal type: biscuit cereal vs. any other	Non-cancer illness code, self-reported: stroke || id:ukb-b-6358	22	0.00700963	0.224602	1.00703	0.995705	1.01849
coffee type: ground vs. any other	Non-cancer illness code, self-reported: stroke || id:ukb-b-6358	22	-0.000763968	0.875126	0.999236	0.989761	1.0088
spread type: other oil-based spread vs. any other	Non-cancer illness code, self-reported: stroke || id:ukb-b-6358	16	-0.00904041	0.142464	0.991	0.9791	1.00305
coffee type: decaffeinated vs. any other	Non-cancer illness code, self-reported: stroke || id:ukb-b-6358	115	-0.0052584	0.0128071	0.994755	0.990645	0.998883
never eat eggs vs. no eggs, dairy, wheat, or sugar restrictions	Non-cancer illness code, self-reported: stroke || id:ukb-b-6358	9	0.00478326	0.730192	1.00479	0.977848	1.03248
never eat wheat vs. no eggs, dairy, wheat, or sugar restrictions	Non-cancer illness code, self-reported: stroke || id:ukb-b-6358	11	0.00179455	0.841094	1.0018	0.984375	1.01953
champagne/white wine glasses per month	Non-cancer illness code, self-reported: stroke || id:ukb-b-6358	53	-0.00385514	0.256313	0.996152	0.989543	1.00281
milk type: skimmed, semi-skimmed, full cream (QT)	Non-cancer illness code, self-reported: stroke || id:ukb-b-6358	45	-0.00418522	0.23332	0.995824	0.988993	1.0027
spread type: butter vs. never	Non-cancer illness code, self-reported: stroke || id:ukb-b-6358	46	0.0009467	0.726345	1.00095	0.995655	1.00627
Genome-wide association studies (GWAS) data were sourced from the International Epidemiology Database (IEU)
MR,Mendelian randomization; nsnp, number of single nucleotide polymorphisms

## Sheet: Table S3
Table S3 Results of the MR analyses inferring causality of dietary upon AMI
exposure	outcome	nsnp	b	pval	or	or_lci95	or_uci95
spread type: tub margarine vs. never	AMI	28	-0.0305065	0.837232	0.969954	0.725017	1.29764
milk type: full cream vs. any other	AMI	32	-0.345833	0.534275	0.707631	0.237762	2.10606
milk type: soy milk vs. any other	AMI	23	-0.236077	0.63163	0.78972	0.300834	2.0731
bread type: wholemeal/wholegrain vs. any other	AMI	112	-0.204239	0.0238399	0.815267	0.682911	0.973276
spread type: olive oil spread vs. never	AMI	21	-0.035688	0.702126	0.964941	0.803657	1.15859
cups of coffee per day	AMI	116	0.17697	0.050636	1.1936	0.999507	1.42537
spread type: flora + benecol vs. any other	AMI	35	3.05762	3.07613e-06	21.277	5.88936	76.8689
spread type: butter + margarine vs. never	AMI	54	-0.0526422	0.651545	0.948719	0.754948	1.19223
overall cheese intake	AMI	164	-0.357074	0.000275957	0.699721	0.577233	0.8482
spread type: all spreads vs. never	AMI	47	-0.353531	0.0815563	0.702204	0.471721	1.0453
spread type: other oil-based spread vs. any other	AMI	20	-0.0438628	0.854096	0.957085	0.599677	1.52751
never eat eggs vs. no eggs, dairy, wheat, or sugar restrictions	AMI	14	0.749878	0.15689	2.11674	0.749479	5.97827
coffee type: ground vs. any other	AMI	30	-0.223921	0.246042	0.799378	0.54757	1.16698
spirits measures per month	AMI	47	-0.126541	0.457572	0.881138	0.631019	1.2304
milk type: semi-skimmed vs. never	AMI	20	-0.207349	0.54872	0.812736	0.412694	1.60056
milk type: skimmed, semi-skimmed, full cream (QT)	AMI	57	-0.515939	0.018001	0.59694	0.389295	0.915339
never eat sugar vs. no eggs, dairy, wheat, or sugar restrictions	AMI	98	0.610824	9.04296e-07	1.84195	1.44349	2.3504
glasses of water per day	AMI	195	0.060558	0.465986	1.06243	0.902801	1.25028
bowls of cereal per week	AMI	136	-0.0532829	0.570629	0.948112	0.788652	1.13981
spread type: other oil-based spread vs. never	AMI	38	-0.116295	0.145021	0.890212	0.76132	1.04093
fortwine glasses per month	AMI	14	-0.0814749	0.707059	0.921756	0.602661	1.4098
pieces of dried fruit per day	AMI	104	-0.197638	0.094634	0.820667	0.650902	1.03471
milk type: any milk vs. never	AMI	19	0.0678938	0.870323	1.07025	0.473664	2.41825
spread type: any oil based spread vs. never	AMI	31	-0.237637	0.0442887	0.788489	0.625498	0.993952
spread type: butter and margarine spreads vs. oil-based spreads	AMI	45	-0.153958	0.584082	0.857308	0.494019	1.48775
never eat wheat vs. no eggs, dairy, wheat, or sugar restrictions	AMI	14	-0.29905	0.431016	0.741522	0.352257	1.56095
cereal type: oat cereal vs. any other	AMI	25	0.393579	0.0947408	1.48228	0.934171	2.35197
cups of tea per day	AMI	134	-0.048585	0.591245	0.952576	0.797794	1.13739
milk type: dairy-based milk vs. never	AMI	19	-0.420519	0.452318	0.656706	0.219325	1.96631
milk type: skimmed vs. any other	AMI	40	0.385291	0.0453147	1.47004	1.00806	2.14374
pieces of fresh fruit per day	AMI	184	-0.114459	0.133089	0.891848	0.768114	1.03551
slices of bread per week	AMI	109	0.0375316	0.73409	1.03824	0.836085	1.28929
milk type: other milk vs. any other	AMI	13	-1.5331	0.197638	0.215864	0.0209518	2.22403
overall pork intake	AMI	69	-0.105503	0.459528	0.899872	0.680393	1.19015
overall lamb/mutton intake	AMI	110	0.0572885	0.629211	1.05896	0.839235	1.33622
milk type: soy milk vs. never	AMI	26	0.0045296	0.934571	1.00454	0.901574	1.11926
cereal type: muesli vs. any other	AMI	75	-0.271291	0.0126149	0.762395	0.616033	0.943531
spread type: butter and butter-like spreads vs. oil-based spreads	AMI	36	0.0490675	0.761478	1.05029	0.765086	1.44181
overall processed meat intake	AMI	99	0.0298221	0.802877	1.03027	0.81519	1.3021
milk type: full cream vs. never	AMI	26	-0.169228	0.15196	0.844317	0.669818	1.06427
spread type: flora + benecol vs. never	AMI	27	0.19447	0.291354	1.21467	0.846397	1.74317
cereal type: bran cereal vs. any other	AMI	17	0.139937	0.547145	1.1502	0.729322	1.81396
spread type: butter vs. never	AMI	51	-0.143475	0.198493	0.866342	0.696164	1.07812
never eat dairy vs. no dairy restrictions	AMI	17	1.09755	0.218276	2.99681	0.522155	17.1996
tablespoons of raw vegetables per day	AMI	116	0.0103621	0.921679	1.01042	0.821842	1.24226
beer/cider glasses per month	AMI	97	-0.0711719	0.523126	0.931302	0.748536	1.15869
overall poultry intake	AMI	58	0.44158	0.0122617	1.55516	1.10077	2.19713
temperature of hot drinks	AMI	141	0.0737402	0.445401	1.07653	0.89078	1.30101
among current drinkers, drinks usually with meals: yes, it varies, no	AMI	109	-0.09311	0.299207	0.911093	0.764219	1.0862
spread type: butter vs. any other	AMI	81	-0.635165	0.00209337	0.529848	0.353525	0.794113
other alcohol glasses per month	AMI	12	-0.356739	0.0419455	0.699955	0.496342	0.987095
bread type: wholemeal/wholegrain vs. white + brown	AMI	133	-0.194726	0.0180889	0.82306	0.700341	0.967283
never eat sugar vs. no sugar restrictions	AMI	95	0.541333	3.88847e-05	1.7183	1.32768	2.22384
spread type: tub margarine vs. any other	AMI	27	-0.132009	0.627559	0.876333	0.514115	1.49375
champagne/white wine glasses per month	AMI	70	-0.193095	0.189244	0.824404	0.61793	1.09987
never eat dairy vs. no eggs, dairy, wheat, or sugar restrictions	AMI	17	0.927724	0.197527	2.52875	0.616719	10.3687
among current drinkers, drinks usually with meals: yes + it varies vs. no	AMI	90	-0.509415	1.55468e-05	0.600847	0.476878	0.757044
red wine glasses per month	AMI	123	-0.292512	0.0012715	0.746386	0.624731	0.891732
total drinks of alcohol per month	AMI	209	-0.158927	0.103341	0.853058	0.704573	1.03284
bread type: white vs. wholemeal/wholegrain + brown	AMI	151	0.182539	0.0293648	1.20026	1.01848	1.41449
milk type: other milk vs. never	AMI	15	0.0163696	0.79454	1.0165	0.898676	1.14978
overall alcohol intake	AMI	226	-0.164892	0.0589907	0.847986	0.714589	1.00628
never eat eggs vs. no eggs restrictions	AMI	8	-0.393734	0.557799	0.674533	0.180792	2.51667
bread type: brown vs. any other	AMI	21	-0.35818	0.159865	0.698947	0.424153	1.15177
coffee type: decaffeinated vs. any other	AMI	120	-0.22525	0.0181562	0.798317	0.662238	0.962357
frequency of adding salt to food	AMI	180	0.106432	0.169607	1.1123	0.955566	1.29475
milk type: skimmed vs. never	AMI	22	0.132301	0.281361	1.14145	0.89726	1.4521
never eat wheat vs. no wheat restrictions	AMI	14	-0.51072	0.263493	0.600063	0.245137	1.46888
overall non-oily fish intake	AMI	65	0.0931181	0.445579	1.09759	0.864032	1.39428
cereal type: cornflakes/frosties vs. any other	AMI	65	0.159752	0.28219	1.17322	0.876862	1.56974
cereal type: biscuit cereal vs. any other	AMI	29	0.186271	0.426716	1.20475	0.761043	1.90714
spread type: olive oil spread vs. any other	AMI	16	-0.242263	0.325077	0.78485	0.484431	1.27157
coffee type: ground+instant vs. other+decaff	AMI	35	0.229654	0.184757	1.25816	0.896067	1.76659
tablespoons of cooked vegetables per day	AMI	105	0.0220404	0.815203	1.02229	0.849766	1.22983
alcohol drinker status: current + former vs. never	AMI	40	-0.429983	0.254476	0.65052	0.310507	1.36286
alcohol drinker status: current vs. never	AMI	39	0.165529	0.752343	1.18002	0.422051	3.29922
bread type: white vs. any other	AMI	135	0.142593	0.124023	1.15326	0.961643	1.38306
spread type: low fat spread vs. any other	AMI	16	0.221985	0.673518	1.24855	0.444552	3.50664
milk type: semi-skimmed vs. any other	AMI	31	0.124081	0.479635	1.13211	0.802552	1.59699
overall oily fish intake	AMI	154	0.0326629	0.718397	1.0332	0.865133	1.23392
spread type: low fat spread vs. never	AMI	13	-0.185621	0.296177	0.830589	0.586324	1.17661
among current drinkers, drinks usually with meals: yes vs. no	AMI	122	-0.16005	0.0181911	0.852101	0.746113	0.973144
overall beef intake	AMI	91	0.100503	0.435358	1.10573	0.858967	1.42337
Genome-wide association study (GWAS) data were obtained from the FinnGen database
MR,Mendelian randomization; nsnp, number of single nucleotide polymorphisms; AMI,acute myocardial infarction

## Sheet: Table S4
Table S4 Results of the MR analyses inferring causality of dietary upon stroke
exposure	outcome	nsnp	b	pval	or	or_lci95	or_uci95
spread type: tub margarine vs. never	stroke	28	0.0800973	0.212219	1.08339	0.955282	1.22868
cereal type: muesli vs. any other	stroke	75	-0.371625	0.000251997	0.689612	0.565172	0.841453
spread type: other oil-based spread vs. any other	stroke	20	-0.167483	0.466326	0.845791	0.538963	1.32729
among current drinkers, drinks usually with meals: yes vs. no	stroke	122	-0.0897634	0.127901	0.914147	0.814382	1.02613
overall alcohol intake	stroke	226	-0.00161076	0.978675	0.998391	0.887171	1.12355
spread type: butter and butter-like spreads vs. oil-based spreads	stroke	36	0.138286	0.233303	1.1483	0.914739	1.44151
never eat eggs vs. no eggs, dairy, wheat, or sugar restrictions	stroke	14	0.383475	0.393266	1.46738	0.608395	3.53913
cereal type: cornflakes/frosties vs. any other	stroke	65	0.185283	0.100212	1.20356	0.96499	1.50111
fortwine glasses per month	stroke	14	0.13637	0.48792	1.14611	0.779598	1.68492
among current drinkers, drinks usually with meals: yes + it varies vs. no	stroke	90	-0.297495	0.00379748	0.742676	0.607173	0.90842
spread type: other oil-based spread vs. never	stroke	38	-0.0312049	0.651425	0.969277	0.846552	1.10979
spread type: butter and margarine spreads vs. oil-based spreads	stroke	45	0.027113	0.79868	1.02748	0.834236	1.2655
alcohol drinker status: current vs. never	stroke	39	0.0461106	0.86217	1.04719	0.622224	1.7624
milk type: skimmed vs. any other	stroke	40	-0.0639642	0.659416	0.938039	0.705795	1.2467
milk type: any milk vs. never	stroke	19	-0.368614	0.361337	0.691693	0.313456	1.52634
bread type: brown vs. any other	stroke	21	-0.0411357	0.854039	0.959699	0.619157	1.48754
bowls of cereal per week	stroke	136	-0.113683	0.1438	0.892541	0.766353	1.03951
beer/cider glasses per month	stroke	97	0.0740022	0.385135	1.07681	0.911186	1.27254
milk type: full cream vs. any other	stroke	32	0.336838	0.185786	1.40051	0.850335	2.30666
bread type: wholemeal/wholegrain vs. white + brown	stroke	133	-0.18722	0.00434909	0.829261	0.729132	0.94314
overall non-oily fish intake	stroke	65	0.0114247	0.928863	1.01149	0.787102	1.29985
pieces of fresh fruit per day	stroke	184	-0.0874069	0.169058	0.916304	0.808981	1.03787
never eat sugar vs. no sugar restrictions	stroke	95	0.169602	0.112837	1.18483	0.96074	1.4612
milk type: semi-skimmed vs. any other	stroke	31	-0.0412756	0.759854	0.959565	0.736432	1.25031
spread type: olive oil spread vs. never	stroke	21	-0.083429	0.307198	0.919956	0.783826	1.07973
spread type: butter vs. never	stroke	51	-0.132983	0.0801285	0.87548	0.754328	1.01609
never eat wheat vs. no eggs, dairy, wheat, or sugar restrictions	stroke	14	-0.127903	0.763115	0.879939	0.383018	2.02155
cereal type: biscuit cereal vs. any other	stroke	29	0.309171	0.112294	1.3623	0.930128	1.99526
spread type: tub margarine vs. any other	stroke	27	0.294502	0.237785	1.34246	0.82329	2.18901
cereal type: oat cereal vs. any other	stroke	25	0.183582	0.380506	1.20151	0.797144	1.81101
temperature of hot drinks	stroke	141	0.0576489	0.450163	1.05934	0.912123	1.23033
spread type: all spreads vs. never	stroke	47	-0.198611	0.164625	0.819869	0.61957	1.08492
bread type: white vs. wholemeal/wholegrain + brown	stroke	151	0.256824	8.04752e-05	1.29282	1.13787	1.46886
other alcohol glasses per month	stroke	12	-0.348157	0.0250703	0.705988	0.520611	0.957372
milk type: dairy-based milk vs. never	stroke	19	-0.456313	0.313323	0.633615	0.26097	1.53837
milk type: soy milk vs. any other	stroke	23	0.0968881	0.79438	1.10174	0.531665	2.28306
milk type: other milk vs. never	stroke	15	0.0144603	0.754526	1.01457	0.926646	1.11083
bread type: wholemeal/wholegrain vs. any other	stroke	112	-0.15828	0.0236679	0.853611	0.744235	0.979061
never eat dairy vs. no eggs, dairy, wheat, or sugar restrictions	stroke	17	-0.124215	0.760146	0.88319	0.397844	1.96063
overall poultry intake	stroke	58	0.124304	0.329402	1.13236	0.882058	1.45369
tablespoons of cooked vegetables per day	stroke	105	0.0011515	0.990302	1.00115	0.831493	1.20543
coffee type: ground vs. any other	stroke	30	-0.0518609	0.800389	0.949461	0.635161	1.41929
total drinks of alcohol per month	stroke	209	0.0292227	0.647729	1.02965	0.908345	1.16716
overall lamb/mutton intake	stroke	110	0.141851	0.0830016	1.15241	0.981639	1.35288
milk type: skimmed vs. never	stroke	22	-0.0790275	0.455282	0.924014	0.7509	1.13704
milk type: soy milk vs. never	stroke	26	-0.00447518	0.917278	0.995535	0.914913	1.08326
cups of tea per day	stroke	134	-0.0364308	0.620715	0.964225	0.834661	1.1139
overall processed meat intake	stroke	99	0.0233203	0.821542	1.02359	0.835839	1.25353
bread type: white vs. any other	stroke	135	0.286488	5.61663e-05	1.33174	1.15847	1.53093
overall oily fish intake	stroke	154	0.0276696	0.674823	1.02806	0.903393	1.16992
spread type: flora + benecol vs. any other	stroke	35	0.488374	0.0142168	1.62966	1.10291	2.408
milk type: semi-skimmed vs. never	stroke	20	-0.390683	0.186601	0.676594	0.378901	1.20818
spread type: olive oil spread vs. any other	stroke	16	-0.441552	0.039359	0.643037	0.422491	0.978711
slices of bread per week	stroke	109	0.0256078	0.770096	1.02594	0.864043	1.21817
spread type: flora + benecol vs. never	stroke	27	0.127239	0.110992	1.13569	0.971183	1.32806
spirits measures per month	stroke	47	-0.041575	0.732383	0.959277	0.755882	1.2174
spread type: any oil based spread vs. never	stroke	31	-0.228622	0.0213931	0.795629	0.65484	0.966689
never eat dairy vs. no dairy restrictions	stroke	17	-0.14859	0.767839	0.861922	0.321371	2.31169
never eat eggs vs. no eggs restrictions	stroke	8	-0.395568	0.515738	0.673297	0.204234	2.21966
pieces of dried fruit per day	stroke	104	-0.114734	0.200665	0.891603	0.747914	1.0629
milk type: other milk vs. any other	stroke	13	2.05205	0.00564197	7.78387	1.82021	33.2865
coffee type: ground+instant vs. other+decaff	stroke	35	0.301134	0.0585304	1.35139	0.989187	1.84622
overall cheese intake	stroke	164	-0.23418	0.00106655	0.79122	0.687672	0.910359
spread type: low fat spread vs. any other	stroke	16	-0.456658	0.179992	0.633397	0.324907	1.23479
milk type: full cream vs. never	stroke	26	-0.011995	0.801161	0.988077	0.900012	1.08476
glasses of water per day	stroke	195	0.0160065	0.802826	1.01614	0.896157	1.15218
cups of coffee per day	stroke	116	0.0525721	0.455524	1.05398	0.918045	1.21004
coffee type: decaffeinated vs. any other	stroke	120	-0.0773527	0.283589	0.925563	0.803528	1.06613
milk type: skimmed, semi-skimmed, full cream (QT)	stroke	57	-0.197738	0.103528	0.820585	0.646745	1.04115
alcohol drinker status: current + former vs. never	stroke	40	0.154773	0.568781	1.16739	0.685525	1.98797
champagne/white wine glasses per month	stroke	70	-0.160867	0.157305	0.851405	0.681253	1.06405
cereal type: bran cereal vs. any other	stroke	17	0.0241073	0.92625	1.0244	0.614866	1.70671
never eat sugar vs. no eggs, dairy, wheat, or sugar restrictions	stroke	98	0.174334	0.0886192	1.19045	0.974003	1.455
never eat wheat vs. no wheat restrictions	stroke	14	-0.163185	0.751688	0.849434	0.309121	2.33416
overall beef intake	stroke	91	0.0565991	0.583891	1.05823	0.864207	1.29582
spread type: low fat spread vs. never	stroke	13	-0.0192336	0.785777	0.98095	0.853908	1.12689
frequency of adding salt to food	stroke	180	0.0959479	0.123317	1.1007	0.974249	1.24357
overall pork intake	stroke	69	-0.0746211	0.566577	0.928095	0.71905	1.19792
spread type: butter + margarine vs. never	stroke	54	0.00505504	0.95863	1.00507	0.830318	1.2166
tablespoons of raw vegetables per day	stroke	116	-0.0037333	0.96602	0.996274	0.839041	1.18297
spread type: butter vs. any other	stroke	81	0.0161008	0.872547	1.01623	0.834758	1.23716
among current drinkers, drinks usually with meals: yes, it varies, no	stroke	109	-0.0433578	0.597269	0.957569	0.815294	1.12467
red wine glasses per month	stroke	123	-0.0997707	0.201263	0.905045	0.776632	1.05469
Genome-wide association studies (GWAS) data were sourced from the FinnGen database
MR,Mendelian randomization; nsnp, number of single nucleotide polymorphisms

## Sheet: Table S5
Table S5 Results of the MR analyses inferring causality of dietary upon HDL-C
exposure	outcome	nsnp	b	pval	or	or_lci95	or_uci95
spread type: other oil-based spread vs. never	HDL cholesterol || id:ieu-b-109	35	0.0645587	0.106701	1.06669	0.986217	1.15373
spread type: flora + benecol vs. never	HDL cholesterol || id:ieu-b-109	28	-0.0227932	0.707135	0.977465	0.86788	1.10089
spread type: low fat spread vs. any other	HDL cholesterol || id:ieu-b-109	16	-0.729873	0.0833892	0.48197	0.21095	1.10119
spread type: tub margarine vs. any other	HDL cholesterol || id:ieu-b-109	26	-0.141313	0.0395985	0.868217	0.758886	0.993299
spread type: all spreads vs. never	HDL cholesterol || id:ieu-b-109	49	0.171083	0.0283129	1.18659	1.01834	1.38264
spread type: butter and margarine spreads vs. oil-based spreads	HDL cholesterol || id:ieu-b-109	48	-0.00545902	0.932508	0.994556	0.876517	1.12849
glasses of water per day	HDL cholesterol || id:ieu-b-109	202	0.0174962	0.618869	1.01765	0.949861	1.09028
never eat sugar vs. no sugar restrictions	HDL cholesterol || id:ieu-b-109	98	-0.229317	1.68343e-05	0.795077	0.716222	0.882613
spread type: butter and butter-like spreads vs. oil-based spreads	HDL cholesterol || id:ieu-b-109	38	-0.00376831	0.920177	0.996239	0.925453	1.07244
milk type: skimmed vs. never	HDL cholesterol || id:ieu-b-109	24	0.013047	0.805807	1.01313	0.913042	1.1242
cereal type: oat cereal vs. any other	HDL cholesterol || id:ieu-b-109	28	-0.0361453	0.629404	0.9645	0.832807	1.11702
alcohol drinker status: current + former vs. never	HDL cholesterol || id:ieu-b-109	44	0.350209	0.00629376	1.41936	1.10403	1.82476
among current drinkers, drinks usually with meals: yes, it varies, no	HDL cholesterol || id:ieu-b-109	112	0.0882033	0.00263504	1.09221	1.0312	1.15684
pieces of dried fruit per day	HDL cholesterol || id:ieu-b-109	110	0.0876852	0.142004	1.09164	0.971069	1.22719
spread type: low fat spread vs. never	HDL cholesterol || id:ieu-b-109	14	0.0936847	0.234463	1.09821	0.941052	1.28162
spread type: olive oil spread vs. never	HDL cholesterol || id:ieu-b-109	22	0.106894	0.023153	1.11282	1.01474	1.22037
milk type: full cream vs. never	HDL cholesterol || id:ieu-b-109	25	0.0573314	0.195986	1.05901	0.970863	1.15515
bread type: brown vs. any other	HDL cholesterol || id:ieu-b-109	20	-0.135895	0.231616	0.872934	0.698681	1.09065
bread type: white vs. wholemeal/wholegrain + brown	HDL cholesterol || id:ieu-b-109	161	-0.0367419	0.353906	0.963925	0.89188	1.04179
spread type: flora + benecol vs. any other	HDL cholesterol || id:ieu-b-109	35	-0.580685	0.0636927	0.559515	0.302867	1.03365
milk type: other milk vs. any other	HDL cholesterol || id:ieu-b-109	12	-0.109149	0.527354	0.896597	0.639146	1.25775
never eat sugar vs. no eggs, dairy, wheat, or sugar restrictions	HDL cholesterol || id:ieu-b-109	102	-0.242567	4.54346e-06	0.784611	0.707326	0.870341
never eat wheat vs. no wheat restrictions	HDL cholesterol || id:ieu-b-109	20	-0.498963	7.56529e-08	0.60716	0.506194	0.728265
overall poultry intake	HDL cholesterol || id:ieu-b-109	60	-0.241784	0.0014504	0.785226	0.67665	0.911223
pieces of fresh fruit per day	HDL cholesterol || id:ieu-b-109	196	-0.0532461	0.147101	0.948147	0.882296	1.01891
milk type: skimmed vs. any other	HDL cholesterol || id:ieu-b-109	43	-0.52831	0.000210132	0.589601	0.445892	0.779627
bread type: wholemeal/wholegrain vs. white + brown	HDL cholesterol || id:ieu-b-109	137	0.0349104	0.245443	1.03553	0.976285	1.09836
overall lamb/mutton intake	HDL cholesterol || id:ieu-b-109	112	0.0254017	0.679267	1.02573	0.909361	1.15698
spread type: butter vs. any other	HDL cholesterol || id:ieu-b-109	88	0.21591	0.01644	1.24099	1.0403	1.4804
spread type: tub margarine vs. never	HDL cholesterol || id:ieu-b-109	30	0.0285296	0.618598	1.02894	0.919622	1.15125
never eat eggs vs. no eggs restrictions	HDL cholesterol || id:ieu-b-109	8	0.131298	0.555586	1.14031	0.736892	1.76457
cereal type: muesli vs. any other	HDL cholesterol || id:ieu-b-109	80	0.313146	4.01838e-08	1.36772	1.22305	1.5295
red wine glasses per month	HDL cholesterol || id:ieu-b-109	124	0.263838	1.57716e-24	1.30192	1.23769	1.36947
spirits measures per month	HDL cholesterol || id:ieu-b-109	45	0.0482262	0.418536	1.04941	0.933683	1.17948
other alcohol glasses per month	HDL cholesterol || id:ieu-b-109	12	-0.0500054	0.161663	0.951224	0.886887	1.02023
never eat dairy vs. no dairy restrictions	HDL cholesterol || id:ieu-b-109	16	-1.08454	0.164782	0.338056	0.0731865	1.56152
bowls of cereal per week	HDL cholesterol || id:ieu-b-109	145	0.00964885	0.870895	1.0097	0.898781	1.1343
cups of tea per day	HDL cholesterol || id:ieu-b-109	140	-0.0636132	0.114187	0.938368	0.86715	1.01543
overall beef intake	HDL cholesterol || id:ieu-b-109	95	-0.0532333	0.431094	0.948159	0.830477	1.08252
milk type: semi-skimmed vs. any other	HDL cholesterol || id:ieu-b-109	31	-0.0699025	0.344059	0.932485	0.806779	1.07778
slices of bread per week	HDL cholesterol || id:ieu-b-109	112	-0.0409039	0.36478	0.959921	0.878653	1.04871
cereal type: cornflakes/frosties vs. any other	HDL cholesterol || id:ieu-b-109	68	-0.133645	0.117254	0.874901	0.740173	1.03415
milk type: full cream vs. any other	HDL cholesterol || id:ieu-b-109	32	0.566292	0.0187464	1.76172	1.09866	2.82496
milk type: soy milk vs. never	HDL cholesterol || id:ieu-b-109	25	0.0161065	0.378552	1.01624	0.98045	1.05333
fortwine glasses per month	HDL cholesterol || id:ieu-b-109	14	0.0113875	0.854929	1.01145	0.895218	1.14278
overall non-oily fish intake	HDL cholesterol || id:ieu-b-109	69	-0.0338378	0.636137	0.966728	0.840278	1.11221
milk type: semi-skimmed vs. never	HDL cholesterol || id:ieu-b-109	20	-0.0256349	0.848764	0.974691	0.748926	1.26851
overall pork intake	HDL cholesterol || id:ieu-b-109	72	-0.0213499	0.82076	0.978876	0.813797	1.17744
alcohol drinker status: current vs. never	HDL cholesterol || id:ieu-b-109	42	0.343798	0.00595278	1.41029	1.10384	1.80182
overall alcohol intake	HDL cholesterol || id:ieu-b-109	237	0.419279	4.02892e-46	1.52087	1.43568	1.6111
cereal type: bran cereal vs. any other	HDL cholesterol || id:ieu-b-109	18	-0.0238185	0.844284	0.976463	0.769898	1.23845
milk type: any milk vs. never	HDL cholesterol || id:ieu-b-109	19	-0.0524595	0.795514	0.948893	0.638133	1.41099
coffee type: ground+instant vs. other+decaff	HDL cholesterol || id:ieu-b-109	34	0.269541	0.0293594	1.30936	1.02742	1.66868
bread type: wholemeal/wholegrain vs. any other	HDL cholesterol || id:ieu-b-109	119	0.0505627	0.157614	1.05186	0.980623	1.12828
spread type: any oil based spread vs. never	HDL cholesterol || id:ieu-b-109	32	0.0749466	0.181083	1.07783	0.965714	1.20295
milk type: soy milk vs. any other	HDL cholesterol || id:ieu-b-109	23	0.343347	0.0492566	1.40966	1.00111	1.98493
overall processed meat intake	HDL cholesterol || id:ieu-b-109	94	-0.0211656	0.725118	0.979057	0.870102	1.10165
bread type: white vs. any other	HDL cholesterol || id:ieu-b-109	143	-0.0268072	0.558126	0.973549	0.890007	1.06493
never eat dairy vs. no eggs, dairy, wheat, or sugar restrictions	HDL cholesterol || id:ieu-b-109	17	-0.8409	0.154684	0.431322	0.135473	1.37326
overall cheese intake	HDL cholesterol || id:ieu-b-109	171	0.260038	4.41166e-07	1.29698	1.17248	1.4347
cups of coffee per day	HDL cholesterol || id:ieu-b-109	120	-0.0375867	0.32529	0.963111	0.893614	1.03801
overall oily fish intake	HDL cholesterol || id:ieu-b-109	156	0.109032	0.00413758	1.1152	1.03511	1.20149
tablespoons of cooked vegetables per day	HDL cholesterol || id:ieu-b-109	103	0.00436157	0.916312	1.00437	0.925897	1.0895
total drinks of alcohol per month	HDL cholesterol || id:ieu-b-109	214	0.345529	6.59591e-23	1.41274	1.3189	1.51325
among current drinkers, drinks usually with meals: yes + it varies vs. no	HDL cholesterol || id:ieu-b-109	99	0.188224	3.80766e-09	1.2071	1.13384	1.2851
temperature of hot drinks	HDL cholesterol || id:ieu-b-109	147	0.0804155	0.0355889	1.08374	1.00543	1.16814
milk type: dairy-based milk vs. never	HDL cholesterol || id:ieu-b-109	19	-0.11735	0.538133	0.889274	0.61204	1.29208
among current drinkers, drinks usually with meals: yes vs. no	HDL cholesterol || id:ieu-b-109	125	0.115383	1.1277e-07	1.1223	1.07546	1.17118
frequency of adding salt to food	HDL cholesterol || id:ieu-b-109	195	0.0029579	0.896515	1.00296	0.959238	1.04868
milk type: other milk vs. never	HDL cholesterol || id:ieu-b-109	15	-0.00773766	0.625892	0.992292	0.961899	1.02365
spread type: olive oil spread vs. any other	HDL cholesterol || id:ieu-b-109	15	0.167116	0.0362514	1.18189	1.01076	1.382
tablespoons of raw vegetables per day	HDL cholesterol || id:ieu-b-109	117	0.0556386	0.263173	1.05722	0.95904	1.16544
beer/cider glasses per month	HDL cholesterol || id:ieu-b-109	100	0.192576	0.000230254	1.21237	1.09428	1.3432
spread type: butter + margarine vs. never	HDL cholesterol || id:ieu-b-109	55	0.139939	0.00675707	1.1502	1.03943	1.27278
cereal type: biscuit cereal vs. any other	HDL cholesterol || id:ieu-b-109	30	-0.054289	0.48476	0.947158	0.813355	1.10297
coffee type: ground vs. any other	HDL cholesterol || id:ieu-b-109	29	-0.264294	0.0590694	0.767747	0.583498	1.01018
spread type: other oil-based spread vs. any other	HDL cholesterol || id:ieu-b-109	21	-0.0165317	0.819144	0.983604	0.853641	1.13335
coffee type: decaffeinated vs. any other	HDL cholesterol || id:ieu-b-109	125	0.233996	6.81101e-10	1.26364	1.17312	1.36114
never eat eggs vs. no eggs, dairy, wheat, or sugar restrictions	HDL cholesterol || id:ieu-b-109	14	0.0542514	0.855707	1.05575	0.588308	1.8946
never eat wheat vs. no eggs, dairy, wheat, or sugar restrictions	HDL cholesterol || id:ieu-b-109	21	-0.38826	9.34602e-07	0.678236	0.580766	0.792065
champagne/white wine glasses per month	HDL cholesterol || id:ieu-b-109	69	0.226495	0.011303	1.2542	1.05259	1.49442
milk type: skimmed, semi-skimmed, full cream (QT)	HDL cholesterol || id:ieu-b-109	58	0.389227	1.44862e-08	1.47584	1.28997	1.68849
spread type: butter vs. never	HDL cholesterol || id:ieu-b-109	54	0.186532	0.0123883	1.20506	1.04117	1.39476
MR,Mendelian randomization; nsnp, number of single nucleotide polymorphisms; HDL-C, High-Density Lipoprotein Cholesterol

## Sheet: Table S6
Table S6 Results of the MR analyses inferring causality of HDL-C upon AMI and stroke
exposure	outcome	nsnp	b	pval	or	or_lci95	or_uci95
HDL cholesterol || id:ieu-b-109	Non-cancer illness code, self-reported: stroke || id:ukb-b-6358	276	-0.00121722	0.0582675	0.998784	0.997526	1.00004
HDL cholesterol || id:ieu-b-109	Diagnoses - main ICD10: I21.9 Acute myocardial infarction, unspecified || id:ukb-b-3469	232	-0.00166639	0.000471432	0.998335	0.997403	0.999268
MR,Mendelian randomization; AMI, acute myocardial infarction; nsnp, number of single nucleotide polymorphisms; HDL-C, High-Density Lipoprotein Cholesterol

## Sheet: Table S7
Table S7 The mediation proportion of mediators in the causal relationship between foods and AMI
Exposure	The Effect of Exposure on Outcome	The Effect of Exposure on Mediator (a)	The Effect of Mediator on Outcome (b)	Mediated effect (95% CI)	Mediated Proportion
overall poultry intake	0.00541726	-0.241784	-0.00166639	0.0004 (0.0001, 0.0008)	0.0743542
among current drinkers, drinks usually with meals: yes + it varies vs. no	-0.00461195	0.188224	-0.00166639	-0.0003 (-0.0005, -0.0001)	0.068009
among current drinkers, drinks usually with meals: yes vs. no	-0.002609	0.115383	-0.00166639	-0.0002 (-0.0003, 0.0000)	0.073563
spread type: butter + margarine vs. never	-0.00413264	0.139939	-0.00166639	-0.0002 (-0.0005, 0.0000)	0.056427
spread type: butter vs. never	-0.0029847	0.186532	-0.00166639	-0.0003 (-0.0007, 0.0000)	0.104143
β(mediated effect) = β(a) * β(b)
The mediated proportion = β(mediated effect) / β(The Effect of Exposure on Outcome)

## Sheet: Table S8
Table S8 The mediation proportion of mediators in the causal relationship between foods and stroke
Exposure	The Effect of Exposure on Outcome	The Effect of Exposure on Mediator (a)	The Effect of Mediator on Outcome (c)	Mediated effect (95% CI)	Mediated Proportion
spread type: tub margarine vs. any other	0.0254815	-0.141313	-0.00121722	0.0002 (0.0000, 0.0005)	0.00675035
never eat sugar vs. no sugar restrictions	0.00583974	-0.229317	-0.00121722	0.0003 (0.0000, 0.0006)	0.0477982
never eat sugar vs. no eggs, dairy, wheat, or sugar restrictions	0.00582777	-0.242567	-0.00121722	0.0003 (0.0000, 0.0007)	0.0506197
cereal type: muesli vs. any other	-0.00984507	0.313146	-0.00121722	-0.0004 (-0.0008, 0.0000)	0.0387165
red wine glasses per month	-0.00744597	0.263838	-0.00121722	-0.0003 (-0.0007, 0.0000)	0.0431304
overall alcohol intake	-0.00616952	0.419279	-0.00121722	-0.0005 (-0.0011, 0.0000)	0.0827219
overall cheese intake	-0.00793206	0.260038	-0.00121722	-0.0003 (-0.0007, 0.0000)	0.0399042
overall oily fish intake	-0.00354714	0.109032	-0.00121722	-0.0001 (-0.0003, 0.0000)	0.037415
among current drinkers, drinks usually with meals: yes + it varies vs. no	-0.00477423	0.188224	-0.00121722	-0.0002 (-0.0005, 0.0000)	0.0479887
among current drinkers, drinks usually with meals: yes vs. no	-0.00404664	0.115383	-0.00121722	-0.0001 (-0.0003, 0.0000)	0.0345966
coffee type: decaffeinated vs. any other	-0.00525839	0.233996	-0.00121722	-0.0003 (-0.0006, 0.0000)	0.0541657
milk type: soy milk vs. any other	-0.0323846	0.343347	-0.00121722	-0.0004（-0.0012,0.0001）	0.0013
β(mediated effect) = β(a) * β(c)
The mediated proportion = β(mediated effect) / β(The Effect of Exposure on Outcome)

## Sheet: Table S9
Table S9 Using different methods to evaluation the heterogeneity and pleiotropy of dietary intakes on HDL-C
			Heterogeneity		Pleiotropy			MR-PRESSO
Exposure	Outcome	No of SNPs	Cochran’s Q statistic	P-value	MR-Egger intercep	SE	P-value	P-value
overall poultry intake	HDL cholesterol || id:ieu-b-109	60	602.59	4.26658e-91	-0.00799554	0.00331086	0.0189112	<0.001
among current drinkers, drinks usually with meals: yes + it varies vs. no	HDL cholesterol || id:ieu-b-109	99	369.402	4.08906e-33	0.00454892	0.00158789	0.00511632	<0.001
among current drinkers, drinks usually with meals: yes vs. no	HDL cholesterol || id:ieu-b-109	125	515.754	3.25549e-49	0.00131149	0.00166854	0.433374	<0.001
spread type: butter + margarine vs. never	HDL cholesterol || id:ieu-b-109	55	340.666	3.19792e-43	0.00152801	0.00245693	0.536662	<0.001
spread type: butter vs. never	HDL cholesterol || id:ieu-b-109	54	1144.26	9.26802e-205	-0.00936929	0.00464478	0.0488542	<0.001
spread type: tub margarine vs. any other	HDL cholesterol || id:ieu-b-109	26	38.2074	0.0441489	-0.00426928	0.00151238	0.00941463	0.05
never eat sugar vs. no sugar restrictions	HDL cholesterol || id:ieu-b-109	98	807.558	1.71767e-112	-0.000993523	0.00250687	0.692749	<0.001
never eat sugar vs. no eggs, dairy, wheat, or sugar restrictions	HDL cholesterol || id:ieu-b-109	102	891.288	1.00623e-126	-0.00336069	0.0022852	0.14453	<0.001
cereal type: muesli vs. any other	HDL cholesterol || id:ieu-b-109	80	763.031	1.70455e-112	-0.0055995	0.00317221	0.0814486	<0.001
red wine glasses per month	HDL cholesterol || id:ieu-b-109	124	427.902	2.49774e-35	0.0022485	0.000984234	0.0240693	<0.001
overall alcohol intake	HDL cholesterol || id:ieu-b-109	237	2055.4	3.29874e-287	0.00458051	0.000978247	4.79601e-06	<0.001
overall cheese intake	HDL cholesterol || id:ieu-b-109	171	2667.72	0	-0.00172409	0.00243125	0.479217	<0.001
overall oily fish intake	HDL cholesterol || id:ieu-b-109	156	1364.17	2.49694e-192	-0.00196667	0.00194575	0.313721	<0.001
coffee type: decaffeinated vs. any other	HDL cholesterol || id:ieu-b-109	125	997.882	1.75638e-136	0.000458807	0.00226981	0.840146	<0.001
milk type: soy milk vs. any other	HDL cholesterol || id:ieu-b-109	23	131.327	1.46729e-17	0.00521425	0.00365476	0.168365	<0.001
HDL-C, High-Density Lipoprotein Cholesterol; MR-PRESSO, the Mendelian Randomization Pleiotropy RESidual Sum and Outlier; SE, standard error

## Sheet: Table S10
Table S10 Using different methods to evaluation the heterogeneity and pleiotropy of HDL-C on AMI and stroke
			Heterogeneity		Pleiotropy			MR-PROSSO
Exposure	Outcome	No of SNPs	Cochran’s Q statistic	P-value	MR-Egger intercep	SE	P-value	P-value
HDL cholesterol || id:ieu-b-109	Diagnoses - main ICD10: I21.9 Acute myocardial infarction, unspecified || id:ukb-b-3469	232	293.884	0.00320485	-5.55089e-05	1.97485e-05	0.0053681	0.004
HDL cholesterol || id:ieu-b-109	Non-cancer illness code, self-reported: stroke || id:ukb-b-6358	276	307.012	0.0895498	-9.10257e-05	2.7676e-05	0.001137	0.087
HDL-C, High-Density Lipoprotein Cholesterol; AMI,acute myocardial infarction; MR-PRESSO, the Mendelian Randomization Pleiotropy RESidual Sum and Outlier; SE, standard error

[truncated: 2 more sheets: Table S11, Table S12]
